# Supplementary material for: Dioxin-like Activity in Pregnant Women and Indices of Fetal Growth: The ACCEPT Birth Cohort
Source: Toxics. 2022 Jan 8;10(1):26. doi: 10.3390/toxics10010026 (PMC8781564; doi:10.3390/toxics10010026)
Supplement: Supplementary file 1 [file toxics-10-00026-s001.zip]

Archive with 1 entries (1 files):
- toxics-1501844- final supplementray.pdf
